# Supplementary material for: Activated Carbon-Supported Pt Catalysts Intended for the Hydroprocessing of Lipid Feedstocks: Effects of Support Surface Composition and Impregnation Protocol
Source: Molecules. 2025 Jul 4;30(13):2862. doi: 10.3390/molecules30132862 (PMC12251490; doi:10.3390/molecules30132862)
Supplement: Supplementary file 1 [file molecules-30-02862-s001.zip]

Archive with 1 entries (1 files):
- molecules-3703218-supplementary.pdf
